# Supplementary material for: Temporal Patterning of Neurofilament Light as a Blood-Based Biomarker for Stroke: A Systematic Review and Meta-Analysis
Source: Front Neurol. 2022 May 16;13:841898. doi: 10.3389/fneur.2022.841898 (PMC9149427; doi:10.3389/fneur.2022.841898)
Supplement: Supplemental Data — Summary quantitative data used in meta-analysis of blood NfL values in stroke and cerebrovascular disease. [file Data_Sheet_1.XLSX]

## Sheet: Blood Nfl in Stroke
The following studies were performed in patients with AIS either at baseline and/or in serial follow up. Published median and IQR values for each time point were extracted and organized here.
When only date ranges were provided, the median timeline in days was used to represent data from that study cohort (i.e. 0-11 days = 5.5 days)
These values were used to construct several random effects models of stroke diagnosis and longitudinal variance. PMIDs are provided for reference.
The assigned weighted averages used in Figure 2 are presented in Sheet 2.
Acute Ischemic Stroke Studies
Study PMID	Timeline (days)	Study n	Stroke Nfl Median (pg/mL)	Stroke Lower Range (IQR)	Stroke Upper Range (IQR)
32078857	1	236	42.3	22.5	93.8
30599262	1	9	28	11	46
31898161	1	343	17.8	13.4	25.2
30217937	1	196	54.4	32.58	101.25
31537188	1	155	19.1	12.3	34.8
31537188	1	56	38.5	24.7	62.4
32595585	1	31	28.7	15.2	68.3
30599262	2	15	38	23	82
30217937	2	89	62.2	40.4	114.7
31151840	2.5	101	89.5	44.7	195.3
30217937	3	89	79.3	58.7	161.7
32595585	3	31	31.7	16.7	98.4
33177179	0-8	195	55.8	29.5	447.5
31375988	4	489	60.2	28.3	190.4
29046363	1-11	79	73.45	26.475	120.425
30599262	7	18	130	88	290
30217937	7	89	211.2	104.7	442.6
33177179	2020-09-20	32	1351.9	611.25	9514.5
30599262	21	21	310	110	600
29046363	90	66	91.34	55.215	127.465
30217937	90	35	114.1	59.2	448.3
31375988	90	546	90.6	41.8	230.3
30599262	90+	26	76	33.3	210
30217937	180	11	90.5	75.5	222.3
30217937	180	95	55.6	40.9	90.1
31537188	365	150	19.6	12.6	30.7
31537188	365	5	36.3	23.8	62.7
29046363	450	49	42.63	26.38	58.88
--	Total Number of AIS samplings	3257
Control subjects
Study PMID	Timeline (days)	Study n	Stroke Nfl Median (pg/mL)	Stroke Lower Range (IQR)	Stroke Upper Range (IQR)
31151840	n/a	30	31.8	26.45	62.83
29046363	n/a	53	34.59	23.77	45.41
31375988	n/a	595	14.2	9.7	21
32595585	n/a	29	12.3	1.8	61.3
32078857	n/a	120	7.5	5.7	10.9
--	Total Number of control subjects	827

## Sheet: Study Cohorts
Study	Cohorts in Study
Tiedt (2018)	DEMDAS & CIRCULAS
Zhao (2020)	Single center prospective cohort study
Wang (2020)	402 consecutive pts at Second Hospital of Jilin Univ.
Uphaus (2019)	Find-AF trial data
Traenka (2015)	CeAD databases
Pujol-Calderon (2019)	30 patients with AIS from September 1992 - January 1994
Pinter (2019)	Consecutive AIS patients starting in May 2012
Pedersen (2019)	SAHLSIS participants
Onatsu (2019)	Prospective single-center observational cohort study nested within EMBODETECT Eastern Finland Study
O'Connell (2020)	14 AIS patients at admission to hospital
Korley (2019)	Case-control study nested within ACCORD trial
Gravesteijn (2019)	15 CADASIL families
Gendron (2020)	393 participants enrolled in Mayo Clinic Florida Familial Cerebrovascular Diseases Registry from Oct 2010 to Dec 2018
Gatringer (2017)	Consecutive AIS patients starting in May 2012
Duering (2018)	CADASIL patients recruited into prospective VASCAMY study
De Marchis (2018)	Prospective cohort study nested within the CoRisk Study (NCT00878813)
Chen (2020)	68 CADASIL patients from 8 hospitals in Taiwan
Peters (2020)	RUN DMC study, a prospective cohort study of 503 non-demented elderly with SVD
Nielsen (2020)	Consecutive enrollment from September 2017 to April 2018 admitted to Odense University Hospital, Denmark
	Color indicates identical cohort used in publication

## Sheet: Weighted Avgs - Nfl in Stroke
Weighted Averages were calculated using median [IQR] values from published works and calculated according to the following formula: [(study #1 median * study #1 n) + (study #2 median * study #2 n)] / (study #1 n + study #2 n)
Weighted IQR values were generated as above substituting the 25% and 75% IQR values for median in the provided formula
Time After Stroke	Acute Stroke (n=3257) Weighted Average	Acute Stroke (n=3257) Weighted 25% IQR	Acute Stroke (n=3257) Weighted 75% IQR	Control (n=827) Weighted Average	Control (n=827) Weighted 25% IQR	Control (n=827) Weighted 75% IQR	TIA (n=124) Weighted Average	TIA (n=124) Weighted 25% IQR	TIA (n=124) Weighted 75% IQR	CADASIL (n=154) Weighted Average	CADASIL (n=154) Weighted 25% IQR	CADASIL (n=154) Weighted 75% IQR	CSVD (n=1055) Weighted Average	CSVD (n=1055) Weighted 25% IQR	CSVD (n=1055) Weighted 75% IQR	Acute CSVD (n=65) Weighted Average	Acute CSVD (n=65) Weighted 25% IQR	Acute CSVD (n=65) Weighted 75% IQR
Day 1	32.2	19.6	60.5	15.2	10.6	22.5
Day 2	58.7	37.9	110				21.98	13.76	33.32
Day 2.5	89.5	44.7	195.3
Day 3	67.0033	47.85	145.347
Day 4	60.4	28.4	248.9
Day 7	197.5	101.9	416.9													79.3635	22.6541	136.073
Day 14.5	1351.9	611.25	9514.5
Day 21	310	110	600
Day 90	91.3	43.7	230.8
Day 180	59.2217	44.4906	103.819										48.7192	32.8057	69.6081
Day 365	20.1387	12.9613	31.7323							26.9998	18.3881	34.7159
Day 450	42.63	26.38	58.88
